# Supplementary material for: The Study of pH Effects on Phase Transition of Multi-Stimuli Responsive P(NiPAAm-co-AAc) Hydrogel Using 2D-COS
Source: Polymers (Basel). 2021 Apr 29;13(9):1447. doi: 10.3390/polym13091447 (PMC8125589; doi:10.3390/polym13091447)
Supplement: Supplementary file 1 [file polymers-13-01447-s001.zip]

Archive with 1 entries (1 files):
- polymers-1175759-supplementary.pdf
